# Supplementary material for: Asymmetric Mannich/Cyclization Reaction of 2-Benzothiazolimines and 2-Isothiocyano-1-indanones to Construct Chiral Spirocyclic Compounds
Source: Molecules. 2024 Jun 21;29(13):2958. doi: 10.3390/molecules29132958 (PMC11242980; doi:10.3390/molecules29132958)
Supplement: Supplementary file 1 [file molecules-29-02958-s001.zip]

Archive with 1 entries (1 files):
- molecules-3048853-supplementary.pdf
